# Supplementary material for: Livelihood vulnerability index: Assessment of climatic changes in flood affected areas of Mianwali district, Punjab, Pakitan
Source: PLoS One. 2025 Mar 18;20(3):e0315398. doi: 10.1371/journal.pone.0315398 (PMC11918423; doi:10.1371/journal.pone.0315398)
Supplement: S1 File — (XLSX) [file pone.0315398.s001.xlsx]

## Sheet: Sheet1
						Supporting Information
						SI Table 1: Potential Hazards of Districts Mianwali
			Hazards	Likelihood	Impact	Risk		Hazards	Risk			Hazards	Likelihood	Impact	Risk
				(Score 1-5)	(Score 1-5)								Score 1-5	Score 1-5
			Floods	4	3	15-25 (High)		Floods	High			Floods	4	3	High
			Urban Flooding	3	2	8-14(Medium)		Urban Flooding	Medium			Urban Flooding	3	2	Medium
			Flash Floods	3	3	8-14(Medium)		Flash Floods	Medium			Flash Floods	3	3	Medium
			Hill Torrent	4	3	15-25(high)		Hill Torrent	High			Hill Torrent	4	3	High
			Glacial Lake Outburst Flood (GLOF)	-	-	-		Glacial Lake Outburst Flood (GLOF)	-			Glacial Lake Outburst Flood (GLOF)	-	-	-
			Landslide	3	1	1-7(Low)		Landslide	Low			Landslide	3	1	Low
			Tornado	3	1	1-7(Low)		Tornado	Low			Tornado	3	1	Low
			Earthquake	1	1	1-7(Low)		Earthquake	Low			Earthquake	1	1	Low
			Drought	2	2	1-7(Low)		Drought	Low			Drought	2	2	Low
			Epidemic	1	1	1-7(Low)		Epidemic	Low			Epidemic	1	1	Low
			Fire Incidents	1	1	1-7(Low)		Fire Incidents	Low			Fire Incidents	1	1	Low
			Other Major Accidents (Building Collapse, road traffic accidents, train accident, Stampede, plane crash)	3	3	8-14(Medium)		Other Major Accidents (Building Collapse, road traffic accidents, train accident, Stampede, plane crash)	Medium			Other Major Accidents (Building Collapse, road traffic accidents, train accident, Stampede, plane crash)	3	3	Medium
			Environmental Hazards (industrial accidents, severe pollution etc.)	4	4	15-25(high)		Environmental Hazards (industrial accidents, severe pollution etc.)	high			Environmental Hazards (industrial accidents, severe pollution etc.)	4	4	high
