# Supplementary material for: Livelihood vulnerability index: Assessment of climatic changes in flood affected areas of Mianwali district, Punjab, Pakitan
Source: PLoS One. 2025 Mar 18;20(3):e0315398. doi: 10.1371/journal.pone.0315398 (PMC11918423; doi:10.1371/journal.pone.0315398)
Supplement: S2 File — (XLSX) [file pone.0315398.s002.xlsx]

## Sheet: Sheet2
			Supporting Information 2 Table SI 2: Potential Hazards of Districts Mianwali per year
		Sr. No.	Year	No. of people affected	No. of deaths	No. of Revenue Estates Affected	Houses Damaged (Partially)	Houses Damaged	Compensation paid (Rs.)
								(Fully)
		1	2010	461472	12	126	163218	107190	20000 (each)
		2	2011					Low flood
		3	2012					Low flood
		4	2013	64124	0	10	12885	3206	0
		5	2014					Normal flood
		6	2015	15420	4	95	56	1299	0
		7	2016					Low flood
		8	2017					No Affectees reported
		9	2018					Low flood
		10	2019					Low flood
		11	2020					Low flood
		12	2021					Low flood
